# Supplementary material for: Extraction of Nucleotides from Dietary Supplements by Newly Synthesized Adsorbents
Source: Foods. 2023 Oct 6;12(19):3675. doi: 10.3390/foods12193675 (PMC10572691; doi:10.3390/foods12193675)
Supplement: Supplementary file 1 [file foods-12-03675-s001.zip]

Archive with 1 entries (1 files):
- foods-2572307-supplementary.pdf
